# Supplementary material for: ﻿Panstrongylusnoireaui, a remarkable new species of Triatominae (Hemiptera, Reduviidae) from Bolivia
Source: Zookeys. 2022 Jun 14;1104:203–25. doi: 10.3897/zookeys.1104.81879 (PMC9848746; doi:10.3897/zookeys.1104.81879)
Supplement: XML Treatment for Panstrongylus rufotuberculatus [file zookeys.1104.81879-treatment2.xml]

<!DOCTYPE tp:taxon-treatment
  PUBLIC "-//TaxonX//DTD Taxonomic Treatment Publishing DTD v0 20100105//EN" "tax-treatment-NSO.dtd">
<tp:taxon-treatment xmlns:tp="http://www.plazi.org/taxpub"><tp:treatment-meta><kwd-group><label>Taxon classification</label><kwd>
                  <named-content content-type="kingdom">Animalia</named-content>
                </kwd><kwd>
                  <named-content content-type="order">Hemiptera</named-content>
                </kwd><kwd>
                  <named-content content-type="family">Reduviidae</named-content>
                </kwd></kwd-group><mixed-citation publication-type="journal"><person-group><name><surname>Gil-Santana</surname><given-names>Hélcio R.</given-names></name><name><surname>Chavez</surname><given-names>Tamara</given-names></name><name><surname>Pita</surname><given-names>Sebastián</given-names></name><name><surname>Panzera</surname><given-names>Francisco</given-names></name><name><surname>Galvão</surname><given-names>Cleber</given-names></name></person-group><article-title>﻿<italic><tp:taxon-name><tp:taxon-name-part taxon-name-part-type="genus" reg="Panstrongylus">Panstrongylus</tp:taxon-name-part><tp:taxon-name-part taxon-name-part-type="species" reg="noireaui">noireaui</tp:taxon-name-part></tp:taxon-name></italic>, a remarkable new species of <tp:taxon-name><tp:taxon-name-part taxon-name-part-type="subfamily">Triatominae</tp:taxon-name-part></tp:taxon-name> (<tp:taxon-name><tp:taxon-name-part taxon-name-part-type="order">Hemiptera</tp:taxon-name-part></tp:taxon-name>, <tp:taxon-name><tp:taxon-name-part taxon-name-part-type="family">Reduviidae</tp:taxon-name-part></tp:taxon-name>) from Bolivia</article-title><source>Zookeys</source><day>14</day><month>06</month><year>2022</year><volume>1104</volume><fpage>203</fpage><lpage>225</lpage><pub-id pub-id-type="doi">10.3897/zookeys.1104.81879</pub-id></mixed-citation></tp:treatment-meta><tp:nomenclature><label>﻿</label><tp:taxon-name>
                <object-id xmlns:xlink="http://www.w3.org/1999/xlink" content-type="arpha" xlink:type="simple">91A85C4D-0A70-57BC-A2BC-47053C039F03</object-id>
                <tp:taxon-name-part taxon-name-part-type="genus" reg="Panstrongylus">Panstrongylus</tp:taxon-name-part>
                <tp:taxon-name-part taxon-name-part-type="species" reg="rufotuberculatus">rufotuberculatus</tp:taxon-name-part>
              </tp:taxon-name><tp:taxon-authority>(Champion, 1899)</tp:taxon-authority><xref ref-type="fig" rid="F3">Figs 12–16</xref></tp:nomenclature><tp:treatment-sec sec-type="material" id="SECID0E41AG"><title>Material examined.</title><p><italic><tp:taxon-name><tp:taxon-name-part taxon-name-part-type="genus" reg="Panstrongylus">Panstrongylus</tp:taxon-name-part><tp:taxon-name-part taxon-name-part-type="species" reg="rufotuberculatus">rufotuberculatus</tp:taxon-name-part></tp:taxon-name></italic> (Champion, 1899). Costa Rica, 1 male, Puntarenas, Est. Queb. Bonita, Res. Biol. Carara, 50 m, L–N 194500, 469850, VI.1992, J. C. Saborio [<italic>leg.</italic>], / <italic><tp:taxon-name><tp:taxon-name-part taxon-name-part-type="genus" reg="Panstrongylus">Panstrongylus</tp:taxon-name-part><tp:taxon-name-part taxon-name-part-type="species" reg="rufotuberculatus">rufotuberculatus</tp:taxon-name-part></tp:taxon-name></italic> (Champion), R. Carcavallo det., 1997 / Costa Rica INBIO, CR 1000 872011 [barcode] / 3751; Panama, 1 male, Barro Colorado, C. Z., 18.III.1936 / collected by Gertsch. Lutz, Wood / <italic><tp:taxon-name><tp:taxon-name-part taxon-name-part-type="genus" reg="Panstrongylus">Panstrongylus</tp:taxon-name-part><tp:taxon-name-part taxon-name-part-type="species" reg="rufotuberculatus">rufotuberculatus</tp:taxon-name-part></tp:taxon-name></italic> (Champion, 1899), X-946, H. Lent det. / N° 733, <tp:taxon-name><tp:taxon-name-part taxon-name-part-type="order">HEMIPTERA</tp:taxon-name-part></tp:taxon-name>, Inst. Oswaldo Cruz; Venezuela, 1 male, Cojedes, XI.[19]73, M [?] lrrique / Coleção Rodolfo Carcavallo [Green label] / 3760; 1 male, Estado Falcón, município Colina, Lugar: Puerto Novo, VII.[19]57 / <italic><tp:taxon-name><tp:taxon-name-part taxon-name-part-type="genus" reg="Panstrongylus">Panstrongylus</tp:taxon-name-part><tp:taxon-name-part taxon-name-part-type="species" reg="rufotuberculatus">rufotuberculatus</tp:taxon-name-part></tp:taxon-name></italic> (Champion, 1898), det. M. A. Soares / 3015; Ecuador, 1 male, Guayaquil, Sta. [?] Liceia, 08.X... / <italic><tp:taxon-name><tp:taxon-name-part taxon-name-part-type="genus" reg="Panstrongylus">P.</tp:taxon-name-part><tp:taxon-name-part taxon-name-part-type="species" reg="rufotubercul">rufotubercul</tp:taxon-name-part></tp:taxon-name></italic> [...] / Coleção Rodolfo Carcavallo [Green label] / 3749; Peru, 1 male, Cusco, Convención, 5.VIII.[19]70, Coll. F. carrasco / Vivienda / 3014; Bolivia, La Paz, 2 males, 4 females, Carrasco, 6/93 [VI.1993], <italic><tp:taxon-name><tp:taxon-name-part taxon-name-part-type="genus" reg="Panstrongylus">P.</tp:taxon-name-part><tp:taxon-name-part taxon-name-part-type="species" reg="rufotuberculatus">rufotuberculatus</tp:taxon-name-part></tp:taxon-name></italic> Dom. / 3019 (1 male), 3020, 3026 (2 females); 1 female, Tojima, Licoma, 5/94 [V.1994] / 3025 (<abbrev xmlns:xlink="http://www.w3.org/1999/xlink" content-type="institution" xlink:title="Coleção de Triatomíneos do Instituto Oswaldo Cruz" id="ABBRID0EM4AG" xlink:type="simple">CTIOC</abbrev>).</p><fig id="F3" position="float" orientation="portrait"><object-id xmlns:xlink="http://www.w3.org/1999/xlink" content-type="doi" xlink:type="simple">10.3897/zookeys.1104.81879.figures12-16</object-id><object-id xmlns:xlink="http://www.w3.org/1999/xlink" content-type="arpha" xlink:type="simple">E55B4DBD-B74B-55AA-B10E-A35F362B0CBD</object-id><label>Figures 12–16.</label><caption><p><italic><tp:taxon-name><tp:taxon-name-part taxon-name-part-type="genus" reg="Panstrongylus">Panstrongylus</tp:taxon-name-part><tp:taxon-name-part taxon-name-part-type="species" reg="rufotuberculatus">rufotuberculatus</tp:taxon-name-part></tp:taxon-name></italic> (Champion, 1899). <bold>12, 13</bold> habitus dorsal view <bold>12</bold> male from Costa Rica <bold>13</bold> female from Bolivia <bold>14–16</bold> male genitalia <bold>14</bold> latero-apical portion of dorsal phallothecal plate (flap like prominence), ventral view, <bold>ep</bold> elongate process <bold>15, 16</bold> lateral process of endosoma, lateral view <bold>16</bold> detail of the portion with denticulate processes. Scale bars: 0.5 mm (<bold>12, 13</bold>); 0.1 mm (<bold>14–16</bold>).</p></caption><graphic xmlns:xlink="http://www.w3.org/1999/xlink" xlink:href="zookeys-1104-203_article-81879__-g003.jpg" position="float" orientation="portrait" xlink:type="simple" id="oo_696485.jpg"><uri content-type="original_file" xlink:type="simple">https://binary.pensoft.net/fig/696485</uri></graphic></fig></tp:treatment-sec><tp:treatment-sec sec-type="remarks" id="SECID0E45AG"><title>Remarks.</title><p>Besides reviewing all previous description and thorough redescriptions of <italic><tp:taxon-name><tp:taxon-name-part taxon-name-part-type="genus" reg="Panstrongylus">P.</tp:taxon-name-part><tp:taxon-name-part taxon-name-part-type="species" reg="rufotuberculatus">rufotuberculatus</tp:taxon-name-part></tp:taxon-name></italic> (<xref ref-type="bibr" rid="B8">Champion 1899</xref>; <xref ref-type="bibr" rid="B26">Lent and Pifano 1940</xref>; <xref ref-type="bibr" rid="B24">Lent and Jurberg 1975</xref>; <xref ref-type="bibr" rid="B27">Lent and Wygodzinsky 1979</xref>), 13 specimens of this species (eight males and five females from different countries) deposited at <abbrev xmlns:xlink="http://www.w3.org/1999/xlink" content-type="institution" xlink:title="Coleção de Triatomíneos do Instituto Oswaldo Cruz" id="ABBRID0E56AG" xlink:type="simple">CTIOC</abbrev> were examined (e.g., Figs <xref ref-type="fig" rid="F3">12</xref>, <xref ref-type="fig" rid="F3">13</xref>). Selected measurements of specimens examined in this work are presented in Tables <xref ref-type="table" rid="T3">3</xref> and <xref ref-type="table" rid="T4">4</xref>. Data on morphological variation observed to <italic><tp:taxon-name><tp:taxon-name-part taxon-name-part-type="genus" reg="Panstrongylus">P.</tp:taxon-name-part><tp:taxon-name-part taxon-name-part-type="species" reg="rufotuberculatus">rufotuberculatus</tp:taxon-name-part></tp:taxon-name></italic> were summarized together with previous synthesis by <xref ref-type="bibr" rid="B41">Salomón et al. (1999)</xref> in Table <xref ref-type="table" rid="T5">5</xref>. The female genitalia of <italic><tp:taxon-name><tp:taxon-name-part taxon-name-part-type="genus" reg="Panstrongylus">P.</tp:taxon-name-part><tp:taxon-name-part taxon-name-part-type="species" reg="noireaui">noireaui</tp:taxon-name-part></tp:taxon-name></italic> sp. nov. was compared with the female genitalia of specimens of <italic><tp:taxon-name><tp:taxon-name-part taxon-name-part-type="genus" reg="Panstrongylus">P.</tp:taxon-name-part><tp:taxon-name-part taxon-name-part-type="species" reg="rufotuberculatus">rufotuberculatus</tp:taxon-name-part></tp:taxon-name></italic> examined and also with the results recorded by <xref ref-type="bibr" rid="B40">Rodrigues et al. (2018)</xref> to the latter species, and no difference was found between them. Male genitalia of four males representing extremes of size (as selected by total length) and from different countries (18 mm, 21 mm, Venezuela; 24.5 mm, Panama; 25 mm, Costa Rica, respectively) were dissected in order to ascertain possible intraspecific variation. Although the general morphology of the male genitalia of <italic><tp:taxon-name><tp:taxon-name-part taxon-name-part-type="genus" reg="Panstrongylus">P.</tp:taxon-name-part><tp:taxon-name-part taxon-name-part-type="species" reg="rufotuberculatus">rufotuberculatus</tp:taxon-name-part></tp:taxon-name></italic> seemed similar to its description by <xref ref-type="bibr" rid="B24">Lent and Jurberg (1975)</xref>, three observations deserve to be recorded. Firstly, the presence of a pair of finely and densely denticulate lateral endosoma processes was confirmed (Figs <xref ref-type="fig" rid="F3">15</xref>, <xref ref-type="fig" rid="F3">16</xref>). Secondly, bigger males have more sclerotized structures, including, for example, the phallothecal plates. The most striking, indeed is the (subapical) median process of endosoma (“vesica” <italic>sensu</italic> auths.), which although with similar shape definitively was shown to be increasingly larger how much bigger is the male examined. Thirdly, it was verified that, in contrary to <xref ref-type="bibr" rid="B24">Lent and Jurberg (1975)</xref> and <xref ref-type="bibr" rid="B27">Lent and Wygodzinsky (1979)</xref> assumptions, there is no second or distal pair of endosoma processes. By comparing the figs 1, 203, and 209 of <xref ref-type="bibr" rid="B24">Lent and Jurberg (1975)</xref> with all genitalia dissected in this study, it becomes evident that what was interpreted by them as a second or distal pair of lateral endosoma processes are in fact the pair of lateral flap-like prominences (flp) of the dorsal phallothecal plate (dpp), including a moderately elongate process (ep) which is present on the ventral portion of these lateral flap like prominences (Fig. <xref ref-type="fig" rid="F3">14</xref>). It is noteworthy that between these flap-like process and the main portion of phallothecal plate there is an intermediate portion which is much less sclerotized and is prone to be easily broken or fractured in the dissecting process. In this latter case, an artifact can be created, and the observer will possibly misinterpret this flap like portion of phallothecal plate as an independent structure, what it is not. On the other hand, the ventral elongate process is clearly connected to the ventral portion of the dorsal phallothecal plate and is not a part of the endosoma, nor a process of it (Fig. <xref ref-type="fig" rid="F3">14</xref>).</p><table-wrap id="T3" position="float" orientation="portrait"><label>Table 3.</label><caption><p>Selected measurements (mm) of male specimens (<italic>n</italic> = 8) of <italic><tp:taxon-name><tp:taxon-name-part taxon-name-part-type="genus" reg="Panstrongylus">P.</tp:taxon-name-part><tp:taxon-name-part taxon-name-part-type="species" reg="rufotuberculatus">rufotuberculatus</tp:taxon-name-part></tp:taxon-name></italic>.</p></caption><table id="TID0EUTBI" rules="all"><tbody><tr><th rowspan="1" colspan="1"/><th rowspan="1" colspan="1">Maximum</th><th rowspan="1" colspan="1">Minimum</th><th rowspan="1" colspan="1">Mean</th><th rowspan="1" colspan="1">SD</th></tr><tr><td rowspan="1" colspan="1">Total length</td><td rowspan="1" colspan="1">25.0</td><td rowspan="1" colspan="1">18.0</td><td rowspan="1" colspan="1">22.7</td><td rowspan="1" colspan="1">2.33</td></tr><tr><td rowspan="1" colspan="1">Head length (excluding collum)</td><td rowspan="1" colspan="1">4.2</td><td rowspan="1" colspan="1">3.0</td><td rowspan="1" colspan="1">3.7</td><td rowspan="1" colspan="1">0.37</td></tr><tr><td rowspan="1" colspan="1">Anteocular portion length</td><td rowspan="1" colspan="1">2.3</td><td rowspan="1" colspan="1">1.6</td><td rowspan="1" colspan="1">1.9</td><td rowspan="1" colspan="1">0.2</td></tr><tr><td rowspan="1" colspan="1">Postocular portion length</td><td rowspan="1" colspan="1">0.9</td><td rowspan="1" colspan="1">0.5</td><td rowspan="1" colspan="1">0.6</td><td rowspan="1" colspan="1">0.13</td></tr><tr><td rowspan="1" colspan="1">Head width across eyes</td><td rowspan="1" colspan="1">2.9</td><td rowspan="1" colspan="1">2.2</td><td rowspan="1" colspan="1">2.7</td><td rowspan="1" colspan="1">0.23</td></tr><tr><td rowspan="1" colspan="1">Interocular (synthlipsis)</td><td rowspan="1" colspan="1">1.5</td><td rowspan="1" colspan="1">1.0</td><td rowspan="1" colspan="1">1.28</td><td rowspan="1" colspan="1">0.14</td></tr><tr><td rowspan="1" colspan="1">Right eye: transverse width</td><td rowspan="1" colspan="1">0.8</td><td rowspan="1" colspan="1">0.6</td><td rowspan="1" colspan="1">0.67</td><td rowspan="1" colspan="1">0.08</td></tr><tr><td rowspan="1" colspan="1">Antennal segment I</td><td rowspan="1" colspan="1">1.1</td><td rowspan="1" colspan="1">0.7</td><td rowspan="1" colspan="1">0.95</td><td rowspan="1" colspan="1">0.13</td></tr><tr><td rowspan="1" colspan="1">Antennal segment II (<italic>n</italic> = 7)</td><td rowspan="1" colspan="1">4.0</td><td rowspan="1" colspan="1">2.5</td><td rowspan="1" colspan="1">3.27</td><td rowspan="1" colspan="1">0.50</td></tr><tr><td rowspan="1" colspan="1">Antennal segment III (<italic>n</italic> = 1)</td><td rowspan="1" colspan="1">3.5</td><td rowspan="1" colspan="1">3.5</td><td rowspan="1" colspan="1">–</td><td rowspan="1" colspan="1">–</td></tr><tr><td rowspan="1" colspan="1">Antennal segment IV (<italic>n</italic> = 1)</td><td rowspan="1" colspan="1">2.5</td><td rowspan="1" colspan="1">2.5</td><td rowspan="1" colspan="1">–</td><td rowspan="1" colspan="1">–</td></tr><tr><td rowspan="1" colspan="1">Labium segment II</td><td rowspan="1" colspan="1">1.2</td><td rowspan="1" colspan="1">0.8</td><td rowspan="1" colspan="1">1.1</td><td rowspan="1" colspan="1">0.14</td></tr><tr><td rowspan="1" colspan="1">Labium segment III</td><td rowspan="1" colspan="1">2.7</td><td rowspan="1" colspan="1">1.9</td><td rowspan="1" colspan="1">2.4</td><td rowspan="1" colspan="1">0.27</td></tr><tr><td rowspan="1" colspan="1">Labium segment IV</td><td rowspan="1" colspan="1">0.9</td><td rowspan="1" colspan="1">0.7</td><td rowspan="1" colspan="1">0.78</td><td rowspan="1" colspan="1">0.09</td></tr><tr><td rowspan="1" colspan="1">Pronotum length</td><td rowspan="1" colspan="1">5.0</td><td rowspan="1" colspan="1">3.5</td><td rowspan="1" colspan="1">4.4</td><td rowspan="1" colspan="1">0.50</td></tr><tr><td rowspan="1" colspan="1">Pronotum maximum width</td><td rowspan="1" colspan="1">6.7</td><td rowspan="1" colspan="1">4.7</td><td rowspan="1" colspan="1">5.9</td><td rowspan="1" colspan="1">0.62</td></tr><tr><td rowspan="1" colspan="1">Fore femur length</td><td rowspan="1" colspan="1">4.9</td><td rowspan="1" colspan="1">3.8</td><td rowspan="1" colspan="1">4.28</td><td rowspan="1" colspan="1">0.4</td></tr><tr><td rowspan="1" colspan="1">Fore femur maximum width</td><td rowspan="1" colspan="1">1.0</td><td rowspan="1" colspan="1">0.7</td><td rowspan="1" colspan="1">0.88</td><td rowspan="1" colspan="1">0.09</td></tr><tr><td rowspan="1" colspan="1">Abdomen maximum width</td><td rowspan="1" colspan="1">9.0</td><td rowspan="1" colspan="1">5.7</td><td rowspan="1" colspan="1">7.73</td><td rowspan="1" colspan="1">1.18</td></tr></tbody></table></table-wrap><table-wrap id="T4" position="float" orientation="portrait"><label>Table 4.</label><caption><p>Selected measurements (mm) of female specimens (<italic>n</italic> = 5) of <italic><tp:taxon-name><tp:taxon-name-part taxon-name-part-type="genus" reg="Panstrongylus">P.</tp:taxon-name-part><tp:taxon-name-part taxon-name-part-type="species" reg="rufotuberculatus">rufotuberculatus</tp:taxon-name-part></tp:taxon-name></italic>.</p></caption><table id="TID0EODCI" rules="all"><tbody><tr><th rowspan="1" colspan="1"/><th rowspan="1" colspan="1">Maximum</th><th rowspan="1" colspan="1">Minimum</th><th rowspan="1" colspan="1">Mean</th><th rowspan="1" colspan="1">SD</th></tr><tr><td rowspan="1" colspan="1">Total length</td><td rowspan="1" colspan="1">27.5</td><td rowspan="1" colspan="1">25.5</td><td rowspan="1" colspan="1">26.3</td><td rowspan="1" colspan="1">0.74</td></tr><tr><td rowspan="1" colspan="1">Head length (excluding collum)</td><td rowspan="1" colspan="1">4.2</td><td rowspan="1" colspan="1">4.0</td><td rowspan="1" colspan="1">4.14</td><td rowspan="1" colspan="1">0.08</td></tr><tr><td rowspan="1" colspan="1">Anteocular portion length</td><td rowspan="1" colspan="1">2.4</td><td rowspan="1" colspan="1">2.3</td><td rowspan="1" colspan="1">2.34</td><td rowspan="1" colspan="1">0.05</td></tr><tr><td rowspan="1" colspan="1">Postocular portion length</td><td rowspan="1" colspan="1">0.8</td><td rowspan="1" colspan="1">0.7</td><td rowspan="1" colspan="1">0.74</td><td rowspan="1" colspan="1">0.05</td></tr><tr><td rowspan="1" colspan="1">Head width across eyes</td><td rowspan="1" colspan="1">2.8</td><td rowspan="1" colspan="1">2.7</td><td rowspan="1" colspan="1">2.76</td><td rowspan="1" colspan="1">0.05</td></tr><tr><td rowspan="1" colspan="1">Interocular distance (synthlipsis)</td><td rowspan="1" colspan="1">1.6</td><td rowspan="1" colspan="1">1.5</td><td rowspan="1" colspan="1">1.54</td><td rowspan="1" colspan="1">0.05</td></tr><tr><td rowspan="1" colspan="1">Right eye: transverse width</td><td rowspan="1" colspan="1">0.6</td><td rowspan="1" colspan="1">0.6</td><td rowspan="1" colspan="1">0.6</td><td rowspan="1" colspan="1">0.0</td></tr><tr><td rowspan="1" colspan="1">Antennal segment I</td><td rowspan="1" colspan="1">1.0</td><td rowspan="1" colspan="1">0.9</td><td rowspan="1" colspan="1">0.92</td><td rowspan="1" colspan="1">0.04</td></tr><tr><td rowspan="1" colspan="1">Antennal segment II (<italic>n</italic> = 4)</td><td rowspan="1" colspan="1">3.5</td><td rowspan="1" colspan="1">3.3</td><td rowspan="1" colspan="1">3.4</td><td rowspan="1" colspan="1">0.08</td></tr><tr><td rowspan="1" colspan="1">Antennal segment III (<italic>n</italic> = 0)</td><td rowspan="1" colspan="1">–</td><td rowspan="1" colspan="1">–</td><td rowspan="1" colspan="1">–</td><td rowspan="1" colspan="1">–</td></tr><tr><td rowspan="1" colspan="1">Antennal segment IV (<italic>n</italic> = 0)</td><td rowspan="1" colspan="1">–</td><td rowspan="1" colspan="1">–</td><td rowspan="1" colspan="1">–</td><td rowspan="1" colspan="1">–</td></tr><tr><td rowspan="1" colspan="1">Labium segment II</td><td rowspan="1" colspan="1">1.2</td><td rowspan="1" colspan="1">1.1</td><td rowspan="1" colspan="1">1.18</td><td rowspan="1" colspan="1">0.04</td></tr><tr><td rowspan="1" colspan="1">Labium segment III</td><td rowspan="1" colspan="1">2.8</td><td rowspan="1" colspan="1">2.6</td><td rowspan="1" colspan="1">2.68</td><td rowspan="1" colspan="1">0.10</td></tr><tr><td rowspan="1" colspan="1">Labium segment IV</td><td rowspan="1" colspan="1">0.9</td><td rowspan="1" colspan="1">0.7</td><td rowspan="1" colspan="1">0.84</td><td rowspan="1" colspan="1">0.89</td></tr><tr><td rowspan="1" colspan="1">Pronotum length</td><td rowspan="1" colspan="1">5.2</td><td rowspan="1" colspan="1">4.4</td><td rowspan="1" colspan="1">4.82</td><td rowspan="1" colspan="1">0.28</td></tr><tr><td rowspan="1" colspan="1">Pronotum maximum width</td><td rowspan="1" colspan="1">7.0</td><td rowspan="1" colspan="1">6.2</td><td rowspan="1" colspan="1">6.6</td><td rowspan="1" colspan="1">0.3</td></tr><tr><td rowspan="1" colspan="1">Fore femur length</td><td rowspan="1" colspan="1">4.9</td><td rowspan="1" colspan="1">4.5</td><td rowspan="1" colspan="1">4.62</td><td rowspan="1" colspan="1">0.18</td></tr><tr><td rowspan="1" colspan="1">Fore femur maximum width</td><td rowspan="1" colspan="1">1.0</td><td rowspan="1" colspan="1">0.9</td><td rowspan="1" colspan="1">0.94</td><td rowspan="1" colspan="1">0.05</td></tr><tr><td rowspan="1" colspan="1">Abdomen maximum width</td><td rowspan="1" colspan="1">9.5</td><td rowspan="1" colspan="1">8.5</td><td rowspan="1" colspan="1">9.0</td><td rowspan="1" colspan="1">0.5</td></tr></tbody></table></table-wrap><table-wrap id="T5" position="float" orientation="portrait"><label>Table 5.</label><caption><p>Comparisons between specimens of <italic><tp:taxon-name><tp:taxon-name-part taxon-name-part-type="genus" reg="Panstrongylus">Panstrongylus</tp:taxon-name-part><tp:taxon-name-part taxon-name-part-type="species" reg="rufotuberculatus">rufotuberculatus</tp:taxon-name-part></tp:taxon-name></italic> studied by <xref ref-type="bibr" rid="B27">Lent and Wygodzinsky (1979)</xref>, <xref ref-type="bibr" rid="B41">Salomón et al. (1999)</xref> and present work. Modified from <xref ref-type="bibr" rid="B41">Salomón et al. (1999)</xref>.</p></caption><table id="TID0EGTCI" rules="all"><tbody><tr><th rowspan="1" colspan="1">Character</th><th rowspan="1" colspan="1">Lent and Wygodzinsky</th><th rowspan="1" colspan="1">Salomón et al.</th><th rowspan="1" colspan="1">Present work*</th></tr><tr><td rowspan="1" colspan="1">Male length</td><td rowspan="1" colspan="1">24–27 mm</td><td rowspan="1" colspan="1">23.31 mm</td><td rowspan="1" colspan="1">18–25 (22.7) mm</td></tr><tr><td rowspan="1" colspan="1">Female length</td><td rowspan="1" colspan="1">25–28 mm</td><td rowspan="1" colspan="1">23.95 mm</td><td rowspan="1" colspan="1">25.5–27.5 (26.3) mm</td></tr><tr><td rowspan="1" colspan="1">Pronotum width</td><td rowspan="1" colspan="1">6–7 mm</td><td rowspan="1" colspan="1">6.06–6.11 mm</td><td rowspan="1" colspan="1">F: 6.2–7.0 (6.6) mm M: 4.7–6.7 (5.9) mm</td></tr><tr><td rowspan="1" colspan="1">Male abdomen width</td><td rowspan="1" colspan="1">8–9 mm</td><td rowspan="1" colspan="1">8.04 mm</td><td rowspan="1" colspan="1">5.0–9.0 (7.73) mm</td></tr><tr><td rowspan="1" colspan="1">Female abdomen width</td><td rowspan="1" colspan="1">9–10 mm</td><td rowspan="1" colspan="1">8.98 mm</td><td rowspan="1" colspan="1">8.5–9.5 (9.0) mm</td></tr><tr><td rowspan="1" colspan="1">Dorsal setae</td><td rowspan="1" colspan="1">Different shapes</td><td rowspan="1" colspan="1">Like Panama example (scalelike)</td><td rowspan="1" colspan="1">Not scalelike</td></tr><tr><td rowspan="1" colspan="1">Head length: width</td><td rowspan="1" colspan="1">1: 0.65–0.80</td><td rowspan="1" colspan="1">1: 0.73–0.74</td><td rowspan="1" colspan="1">F: 1:0.66–1:0.67 M: 1:0.67–1:0.80</td></tr><tr><td rowspan="1" colspan="1">Head: Pronotum length</td><td rowspan="1" colspan="1">1: 1.15–1.45</td><td rowspan="1" colspan="1">1: 1.14–1.23</td><td rowspan="1" colspan="1">F: 1:1.11–1:1.24 M: 1:1.11–1:1.31</td></tr><tr><td rowspan="1" colspan="1">Anteocular: postocular length</td><td rowspan="1" colspan="1">1: 0.25–0.35</td><td rowspan="1" colspan="1">1: 0.21–0.24</td><td rowspan="1" colspan="1">F: 1:0.29–1:0.35 M: 1:0.26–1:0.39</td></tr><tr><td rowspan="1" colspan="1">Apex of clypeus</td><td rowspan="1" colspan="1">Uni or bilobed</td><td rowspan="1" colspan="1">Unilobed</td><td rowspan="1" colspan="1">Bilobed (3 M) Unilobed (5 F / 5 M)</td></tr><tr><td rowspan="1" colspan="1">Eye width: synthlipsis</td><td rowspan="1" colspan="1">1: 1.30–1. 85 1:2.3–3.3<sup>α</sup></td><td rowspan="1" colspan="1">1: 1.88–1.94</td><td rowspan="1" colspan="1">F: 1:2.50–1:2.67 M: 1:1.62–1:2.67</td></tr><tr><td rowspan="1" colspan="1">Antennal first segment</td><td rowspan="1" colspan="1">Slightly surpassing apex of clypeus (SC)</td><td rowspan="1" colspan="1">Not surpassing apex of clypeus (NSC)</td><td rowspan="1" colspan="1">NSC: 5 F / 6 M SC: 2 M</td></tr><tr><td rowspan="1" colspan="1">Antennal segments</td><td rowspan="1" colspan="1">1: 3.0–3.5:2.2–2.8: 1.9–2.3</td><td rowspan="1" colspan="1">1: 2.8–3.1:2.3–2.4: 1.9–2.0</td><td rowspan="1" colspan="1">F: 1:3.5–3.7: –:– M: 1:3.2–3.6:2.9–3.2:2.2–2.3</td></tr><tr><td rowspan="1" colspan="1">Labium segments</td><td rowspan="1" colspan="1">1: 1.9–2.2: 0.6–0.7</td><td rowspan="1" colspan="1">1: 2.4: 0.8</td><td rowspan="1" colspan="1">F: 1:2.3–2.5:0.6–0.7 M: 1:2.0–2.5:0.6–0.9</td></tr><tr><td rowspan="1" colspan="1">Pronotum color</td><td rowspan="1" colspan="1">Dark brown to black</td><td rowspan="1" colspan="1">Black</td><td rowspan="1" colspan="1">Dark brown: 3 F / 4 M Black: 2 F /4 M</td></tr><tr><td rowspan="1" colspan="1">Humeral angle</td><td rowspan="1" colspan="1">Narrowly rounded (NR) to subangular</td><td rowspan="1" colspan="1">Subangular (SA)</td><td rowspan="1" colspan="1">NR:4 M SA: 5 F / 4 M</td></tr><tr><td rowspan="1" colspan="1">Scutellum posterior process</td><td rowspan="1" colspan="1">Apically (AR) or entirely red</td><td rowspan="1" colspan="1">Entirely red (ER)</td><td rowspan="1" colspan="1">AR: 1 M ER: 5 F / 7 M</td></tr><tr><td rowspan="1" colspan="1">Scutellum central carinae</td><td rowspan="1" colspan="1">Red or black</td><td rowspan="1" colspan="1">Black</td><td rowspan="1" colspan="1">Red: 3 M Black: 5 F / 5 M</td></tr><tr><td rowspan="1" colspan="1">Scutellum apex</td><td rowspan="1" colspan="1">Rounded, suboval or subglobose</td><td rowspan="1" colspan="1">Suboval</td><td rowspan="1" colspan="1">Rounded: 5 F / 6 M Suboval: 2 M</td></tr><tr><td rowspan="1" colspan="1">Fore femora width: length</td><td rowspan="1" colspan="1">1: 3.8–4.7</td><td rowspan="1" colspan="1">1: 3.8–4.0</td><td rowspan="1" colspan="1">F: 1:4.5–5.4 M: 1:4.2–5.2</td></tr><tr><td rowspan="1" colspan="1">Connexivum pattern: median spot</td><td rowspan="1" colspan="1">Connected or not along outer margin</td><td rowspan="1" colspan="1">Not connected</td><td rowspan="1" colspan="1">Not connected: 5 F / 6 M Connected: 2M<sup>ß</sup></td></tr></tbody></table><table-wrap-foot><fn><p>* data obtained from 13 specimens (see material examined): 05 females (F), 08 males (M); values between parenthesis: median value. α: specimens from Cuzco, Peru; ß: connected only on anterior portion of outer margin of segments II–V (one male) or III–IV (one male).</p></fn></table-wrap-foot></table-wrap></tp:treatment-sec><ref-list><ref id="B8"><mixed-citation xmlns:xlink="http://www.w3.org/1999/xlink" xlink:type="simple"><person-group><name name-style="western"><surname>Champion</surname><given-names>GC</given-names></name></person-group> (<year>1899</year>) <article-title><tp:taxon-name><tp:taxon-name-part taxon-name-part-type="class">Insecta</tp:taxon-name-part></tp:taxon-name><tp:taxon-name><tp:taxon-name-part taxon-name-part-type="order">Rhynchota</tp:taxon-name-part></tp:taxon-name>. <tp:taxon-name><tp:taxon-name-part taxon-name-part-type="order">Hemiptera</tp:taxon-name-part></tp:taxon-name>-<tp:taxon-name><tp:taxon-name-part taxon-name-part-type="suborder">Heteroptera</tp:taxon-name-part></tp:taxon-name>, Fam. Reduviidæ, Subfam. Acanthaspidinæ. Vol II.</article-title> In: <person-group><name name-style="western"><surname>Godman</surname><given-names>FD</given-names></name><name name-style="western"><surname>Salvin</surname><given-names>O</given-names></name></person-group> (<role>Eds</role>) <issue-title>Biologia Centrali Americana.</issue-title><source>Taylor and Francis, London</source>, <fpage>190</fpage>–<lpage>211</lpage>. [pls. XI–XII] [xvi + 416 pp, 22 pls]</mixed-citation></ref><ref id="B26"><mixed-citation xmlns:xlink="http://www.w3.org/1999/xlink" xlink:type="simple"><person-group><name name-style="western"><surname>Lent</surname><given-names>H</given-names></name><name name-style="western"><surname>Pifano</surname><given-names>F</given-names></name></person-group> (<year>1940</year>) Sobre a identidade dos generos <italic><tp:taxon-name><tp:taxon-name-part taxon-name-part-type="genus">Panstrongylus</tp:taxon-name-part></tp:taxon-name></italic> Berg, 1879 e <italic><tp:taxon-name><tp:taxon-name-part taxon-name-part-type="genus">Mestor</tp:taxon-name-part></tp:taxon-name></italic> Kirkaldy, 1904. Redescrição de <italic><tp:taxon-name><tp:taxon-name-part taxon-name-part-type="genus">Panstrongylus</tp:taxon-name-part><tp:taxon-name-part taxon-name-part-type="species">rufotuberculatus</tp:taxon-name-part></tp:taxon-name></italic> encontrado, na Venezuela, naturalmente infestado pelo <italic><tp:taxon-name><tp:taxon-name-part taxon-name-part-type="genus">Schizotrypanum</tp:taxon-name-part><tp:taxon-name-part taxon-name-part-type="species">cruzi</tp:taxon-name-part></tp:taxon-name></italic>. Revista de Entomologia 11(3): 629–639.</mixed-citation></ref><ref id="B24"><mixed-citation xmlns:xlink="http://www.w3.org/1999/xlink" xlink:type="simple"><person-group><name name-style="western"><surname>Lent</surname><given-names>H</given-names></name><name name-style="western"><surname>Jurberg</surname><given-names>J</given-names></name></person-group> (<year>1975</year>) <article-title>O gênero <italic><tp:taxon-name><tp:taxon-name-part taxon-name-part-type="genus">Panstrongylus</tp:taxon-name-part></tp:taxon-name></italic> Berg, 1879, com um estudo sobre a genitália externa das espécies (<tp:taxon-name><tp:taxon-name-part taxon-name-part-type="order">Hemiptera</tp:taxon-name-part></tp:taxon-name>, <tp:taxon-name><tp:taxon-name-part taxon-name-part-type="family">Reduviidae</tp:taxon-name-part></tp:taxon-name>, <tp:taxon-name><tp:taxon-name-part taxon-name-part-type="subfamily">Triatominae</tp:taxon-name-part></tp:taxon-name>).</article-title><source>Revista Brasileira de Biologia</source><volume>35</volume>: <fpage>379</fpage>–<lpage>438</lpage>.</mixed-citation></ref><ref id="B27"><mixed-citation xmlns:xlink="http://www.w3.org/1999/xlink" xlink:type="simple"><person-group><name name-style="western"><surname>Lent</surname><given-names>H</given-names></name><name name-style="western"><surname>Wygodzinsky</surname><given-names>P</given-names></name></person-group> (<year>1979</year>) <article-title>Revision of the <tp:taxon-name><tp:taxon-name-part taxon-name-part-type="subfamily">Triatominae</tp:taxon-name-part></tp:taxon-name> (<tp:taxon-name><tp:taxon-name-part taxon-name-part-type="order">Hemiptera</tp:taxon-name-part></tp:taxon-name>: <tp:taxon-name><tp:taxon-name-part taxon-name-part-type="family">Reduviidae</tp:taxon-name-part></tp:taxon-name>) and their significance as vectors of Chagas’ disease.</article-title><source>Bulletin of the American Museum of Natural History</source><volume>163</volume>: <fpage>123</fpage>–<lpage>520</lpage>. <ext-link xlink:href="http://hdl.handle.net/2246/1282" ext-link-type="uri" xlink:type="simple">http://hdl.handle.net/2246/1282</ext-link></mixed-citation></ref><ref id="B41"><mixed-citation xmlns:xlink="http://www.w3.org/1999/xlink" xlink:type="simple"><person-group><name name-style="western"><surname>Salomón</surname><given-names>OD</given-names></name><name name-style="western"><surname>Ripoll</surname><given-names>CM</given-names></name><name name-style="western"><surname>Rivetti</surname><given-names>E</given-names></name><name name-style="western"><surname>Carcavallo</surname><given-names>RU</given-names></name></person-group> (<year>1999</year>) <article-title>Presence of <italic><tp:taxon-name><tp:taxon-name-part taxon-name-part-type="genus">Panstrongylus</tp:taxon-name-part><tp:taxon-name-part taxon-name-part-type="species">rufotuberculatus</tp:taxon-name-part></tp:taxon-name></italic> (Champion, 1899) (<tp:taxon-name><tp:taxon-name-part taxon-name-part-type="order">Hemiptera</tp:taxon-name-part></tp:taxon-name>: <tp:taxon-name><tp:taxon-name-part taxon-name-part-type="family">Reduviidae</tp:taxon-name-part></tp:taxon-name>; <tp:taxon-name><tp:taxon-name-part taxon-name-part-type="subfamily">Triatominae</tp:taxon-name-part></tp:taxon-name>) in Argentina.</article-title><source>Memórias do Instituto Oswaldo Cruz</source><volume>94</volume>(<issue>3</issue>): <fpage>285</fpage>–<lpage>288</lpage>. <ext-link xlink:href="10.1590/S0074-02761999000300002" ext-link-type="doi" xlink:type="simple">https://doi.org/10.1590/S0074-02761999000300002</ext-link></mixed-citation></ref><ref id="B40"><mixed-citation xmlns:xlink="http://www.w3.org/1999/xlink" xlink:type="simple"><person-group><name name-style="western"><surname>Rodrigues</surname><given-names>JMS</given-names></name><name name-style="western"><surname>Rosa</surname><given-names>JA</given-names></name><name name-style="western"><surname>Moreira</surname><given-names>FFF</given-names></name><name name-style="western"><surname>Galvão</surname><given-names>C</given-names></name></person-group> (<year>2018</year>) <article-title>Morphology of the terminal abdominal segments in females of <tp:taxon-name><tp:taxon-name-part taxon-name-part-type="subfamily">Triatominae</tp:taxon-name-part></tp:taxon-name> (<tp:taxon-name><tp:taxon-name-part taxon-name-part-type="class">Insecta</tp:taxon-name-part></tp:taxon-name>: <tp:taxon-name><tp:taxon-name-part taxon-name-part-type="order">Hemiptera</tp:taxon-name-part></tp:taxon-name>: <tp:taxon-name><tp:taxon-name-part taxon-name-part-type="family">Reduviidae</tp:taxon-name-part></tp:taxon-name>).</article-title><source>Acta Tropica</source><volume>185</volume>: <fpage>86</fpage>–<lpage>97</lpage>. <ext-link xlink:href="10.1016/j.actatropica.2018.04.021" ext-link-type="doi" xlink:type="simple">https://doi.org/10.1016/j.actatropica.2018.04.021</ext-link></mixed-citation></ref></ref-list></tp:taxon-treatment>
